# Supplementary material for: Senescent Secretome of Blind Mole Rat Spalax Inhibits Malignant Behavior of Human Breast Cancer Cells Triggering Bystander Senescence and Targeting Inflammatory Response
Source: Int J Mol Sci. 2023 Mar 7;24(6):5132. doi: 10.3390/ijms24065132 (PMC10049022; doi:10.3390/ijms24065132)
Supplement: Supplementary file 1 [file ijms-24-05132-s001.zip]

Archive with 1 entries (1 files):
- ijms-2236675-supplementary.pdf
